# Supplementary material for: ARGprofiler—a pipeline for large-scale analysis of antimicrobial resistance genes and their flanking regions in metagenomic datasets
Source: Bioinformatics. 2024 Feb 20;40(3):btae086. doi: 10.1093/bioinformatics/btae086 (PMC10918635; doi:10.1093/bioinformatics/btae086)
Supplement: btae086_Supplementary_Data [file btae086_supplementary_data.zip]

Archive with 2 entries (2 files):
- Appendix A_Benchmarking_different_taxonomic_profilers.pdf
- Appendix_B_assessments.pdf
